# Supplementary material for: Process evaluation of F@ce 2.0, a team-based, person-centred intervention for rehabilitation after stroke supported by ICT
Source: BMC Health Serv Res. 2026 May 7;26:663. doi: 10.1186/s12913-026-14628-6 (PMC13154473; doi:10.1186/s12913-026-14628-6)
Supplement: Supplementary file 3 — Supplementary Material 3: Supplement 3 - Analysis frame according to the MRC guidance for process evaluation [file 12913_2026_14628_MOESM3_ESM.xlsx]

## Sheet: Team and managers
Mechanisms of change/intervention components		Team A	Team B	Team C	Team D	Team E	Team F	Team G	Conclusions and contrasts	Team comments on the role of family members A	Team comments on the role of family members B	Team comments on the role of family members C	Team comments on the role of family members D	Team comments on the role of family members E	Team comments on the role of family members F
Face to face meeting	Reflections on starting the intervention
	Reflections on involvement of family members
Assessment	Reflections on using the COPM and on filming • Knowledge/sense of security •Barriers •Facilitators •Suggested changes
Collaboration	Reflections on goal setting •Usual practices •Person-centred goals •Suggested changes
	Reflections on goal reminders •Barriers •Facilitators •Suggested changes
	Reflections on ratings of goal achievement •Barriers •Facilitators •Suggested changes
	Reflections on using problem solving strategies.
Evaluation	Reflections on ending the intervention
Unexpected/Other reflections
Context
Related to the intervention	• What components are new to the team? • What components are well known by the team? • Differences between the intervention and “rehabilitation as usual”
Related to the team	Descriptions of rehabilitation as usual
	Staff resources
	Structure of the team • Team leader? • Training of new team members?
	Material resources
	Competing resources (other studies)
	Culture of change
	Leadership support
	Other contextual factors
Implementation
Workshops and contact with the researchers	Reflections on the workshops • What was helpful • What needs to change Contact with the research team
Using the server
Adaptation	Are the components implemented as planned or do teams make their own adjustments?
	Formulation of goals in line with the focus on daily activities (separate paper?) Reflections on goalsetting with the participants?
Fidelity	Are there signs of all components of the intervention being implemented? • Contact with family member • Is filming used as a strategy • Goal setting using COPM • Problem solving strategies discussed with participants • Are goals updated when needed? • Degree of contact between patient and team? • Instructions to others (significant others, home carers) • Are goals evaluated
Reach	Do teams apply their own inclusion criteria Which?
Dose	SMS:s sent or answered
Unanticipated/Further.
