# Supplementary material for: Process evaluation of F@ce 2.0, a team-based, person-centred intervention for rehabilitation after stroke supported by ICT
Source: BMC Health Serv Res. 2026 May 7;26:663. doi: 10.1186/s12913-026-14628-6 (PMC13154473; doi:10.1186/s12913-026-14628-6)
Supplement: Supplementary file 4 — Supplementary Material 4: Supplement 4 – Mapping of results to the CFIR [file 12913_2026_14628_MOESM4_ESM.xlsx]

## Sheet: Table
Framework Guidance: The CFIR is intended to be used to collect data from individuals who have power and/or influence over implementation outcomes. See the CFIR Outcomes Addendum for guidance on identifying these individuals and selecting outcomes. The CFIR must be fully operationalized prior to use in a project: 1) Define the subject of each domain for the project (see guidance for each domain be…		Process evaluation of F@ce 2.0
I. INNOVATION DOMAIN Innovation: The “thing” being implemented, e.g., a new clinical treatment, educational program, or city service. [Document the innovation being implemented, e.g., innovation type, innovation core vs. adaptable components, using a published reporting guideline. Distinguish the innovation (the “thing” that continues when implementation is complete) from the implementation proce…		I. INNOVATION DOMAIN Innovation: The “thing” being implemented, e.g., a new clinical treatment, educational program, or city service. [Document the innovation being implemented, e.g., innovation type, innovation core vs. adaptable components, using a published reporting guideline. Distinguish the innovation (the “thing” that continues when implementation is complete) from the implementation proce…
Construct Name	Construct Definition The degree to which:	Construct Name
A. Innovation Source	The group that developed and/or visibly sponsored use of the innovation is reputable, credible, and/or trustable.	Developed by an interdisciplinary research group with extensive experience of stroke rehabilitation
B. Innovation Evidence-Base	The innovation has robust evidence supporting its effectiveness.	Purpose to test the innovation in an actual setting. Previous studies indicate possible effects.
C. Innovation Relative Advantage	The innovation is better than other available innovations or current practice.	Person-centred goal setting with COPM leading to relevant goals. Goal reminders to keep goals relevant can be a support for stroke survivors and family members.
D. Innovation Adaptability	The innovation can be modified, tailored, or refined to fit local context or needs.
E. Innovation Trialability	The innovation can be tested or piloted on a small scale and undone.	Has been tested. Describe positive user experiences (including SMS messages) and problems
F. Innovation Complexity	The innovation is complicated, which may be reflected by its scope and/or the nature and number of connections and steps.	Using the COPM is more complex that goal setting as usual.
G. Innovation Design	The innovation is well designed and packaged, including how it is assembled, bundled, and presented.	Positve attitude from teams regarding the intervention components. Concerns regarding the suitability for stroke survivors (cognitive complexity of the intervention components)
H. Innovation Cost	The innovation purchase and operating costs are affordable.
II. OUTER SETTING DOMAIN Outer Setting: The setting in which the Inner Setting exists, e.g., hospital system, school district, state. There may be multiple Outer Settings and/or multiple levels within the Outer Setting (e.g., community, system, state). Project Outer Setting(s): [Document the actual Outer Setting in the project, e.g., type, location, and the boundary between the Outer Setting and …
Construct Name	Construct Definition The degree to which:
A. Critical Incidents	Large-scale and/or unanticipated events disrupt implementation and/or delivery of the innovation.	Covid-19 affecting the implementation - online workshops less interactive - added work stress - teams having to adapat to new situation in parallell to implementation
B. Local Attitudes	Sociocultural values (e.g., shared responsibility in helping recipients) and beliefs (e.g., convictions about the worthiness of recipients) encourage the Outer Setting to support implementation and/or delivery of the innovation.
C. Local Conditions	Economic, environmental, political, and/or technological conditions enable the Outer Setting to support implementation and/or delivery of the innovation.
D. Partnerships & Connections	The Inner Setting is networked with external entities, including referral networks, academic affiliations, and professional organization networks.
E. Policies & Laws	Legislation, regulations, professional group guidelines and recommendations, or accreditation standards support implementation and/or delivery of the innovation.
F. Financing	Funding from external entities (e.g., grants, reimbursement) is available to implement and/or deliver the innovation.	Differences in reimburment systems between the regions - Regulated length of home visits
G. External Pressure	External pressures drive implementation and/or delivery of the innovation. Note: Use this construct to capture themes related to External Pressures that are not included in the subconstructs below.
1. Societal Pressure	Mass media campaigns, advocacy groups, or social movements or protests drive implementation and/or delivery of the innovation.
2. Market Pressure	Competing with and/or imitating peer entities drives implementation and/or delivery of the innovation.
3. Performance-Measurement Pressure	Quality or benchmarking metrics or established service goals drive implementation and/or delivery of the innovation.
III. INNER SETTING DOMAIN Inner Setting: The setting in which the innovation is implemented, e.g., hospital, school, city. There may be multiple Inner Settings and/or multiple levels within the Inner Setting, e.g., unit, classroom, team. Project Inner Setting(s): [Document the actual Inner Setting in the project, e.g., type, location, and the boundary between the Outer Setting and the Inner Setti…
Construct Name	Construct Definition The degree to which:
Note:	Constructs A – D exist in the Inner Setting regardless of implementation and/or delivery of the innovation, i.e., they are persistent general characteristics of the Inner Setting.
A. Structural Characteristics	Infrastructure components support functional performance of the Inner Setting. Note: Use this construct to capture themes related to Structural Characteristics that are not included in the subconstructs below.
1. Physical Infrastructure	Layout and configuration of space and other tangible material features support functional performance of the Inner Setting.
2. Information Technology Infrastructure	Technological systems for tele-communication, electronic documentation, and data storage, management, reporting, and analysis support functional performance of the Inner Setting.	Face server separate from existing systems. Intervention could potentially be delivered by 1177? Not the rating though?
3. Work Infrastructure	Organization of tasks and responsibilities within and between individuals and teams, and general staffing levels, support functional performance of the Inner Setting.	Managers being pressed for time with limited resources to support the teams. Staffing - difficult to recruite and limited time for introduction
B. Relational Connections	There are high quality formal and informal relationships, networks, and teams within and across Inner Setting boundaries (e.g., structural, professional).
C. Communications	There are high quality formal and informal information sharing practices within and across Inner Setting boundaries (e.g., structural, professional).
D. Culture	There are shared values, beliefs, and norms across the Inner Setting. Note: Use this construct to capture themes related to Culture that are not included in the subconstructs below.
1. Human Equality-Centeredness	There are shared values, beliefs, and norms about the inherent equal worth and value of all human beings.
2. Recipient-Centeredness	There are shared values, beliefs, and norms around caring, supporting, and addressing the needs and welfare of recipients.
3. Deliverer-Centeredness	There are shared values, beliefs, and norms around caring, supporting, and addressing the needs and welfare of deliverers.
4. Learning-Centeredness	There are shared values, beliefs, and norms around psychological safety, continual improvement, and using data to inform practice.	Descriptions of differences in teams motivation to develop rehabilitation
Note:	Constructs E – K are specific to the implementation and/or delivery of the innovation.
E. Tension for Change	The current situation is intolerable and needs to change.
F. Compatibility	The innovation fits with workflows, systems, and processes.	Process of F@ce 2.0 similar to rehabilitaiton as ususal - New instrument for goal setting (COPM) required extra time - ICT component new to the team and required extra time
G. Relative Priority	Implementing and delivering the innovation is important compared to other initiatives.	Implementation during covid. Ongoing dilemma of finding time for development
H. Incentive Systems	Tangible and/or intangible incentives and rewards and/or disincentives and punishments support implementation and delivery of the innovation.
I. Mission Alignment	Implementing and delivering the innovation is in line with the overarching commitment, purpose, or goals in the Inner Setting.
J. Available Resources	Resources are available to implement and deliver the innovation. Note: Use this construct to capture themes related to Available Resources that are not included in the subconstructs below.	Teams operating within usual practice with no extra resources for implementation.
1. Funding	Funding is available to implement and deliver the innovation.
2. Space	Physical space is available to implement and deliver the innovation.
3. Materials & Equipment	Supplies are available to implement and deliver the innovation.
K. Access to Knowledge & Information	Guidance and/or training is accessible to implement and deliver the innovation.
IV. INDIVIDUALS DOMAIN Individuals: The roles and characteristics of individuals.
ROLES SUBDOMAIN Project Roles: [Document the roles applicable to the project and their location in the Inner or Outer Setting.]
Construct Name	Construct Definition
A. High-level Leaders	Individuals with a high level of authority, including key decision-makers, executive leaders, or directors.
B. Mid-level Leaders	Individuals with a moderate level of authority, including leaders supervised by a high-level leader and who supervise others.
C. Opinion Leaders	Individuals with informal influence on the attitudes and behaviors of others.
D. Implementation Facilitators	Individuals with subject matter expertise who assist, coach, or support implementation.	Unclear role of the contact person in each team
E. Implementation Leads	Individuals who lead efforts to implement the innovation.	Unclear to teams who was leading the implementation
F. Implementation Team Members	Individuals who collaborate with and support the Implementation Leads to implement the innovation, ideally including Innovation Deliverers and Recipients.
G. Other Implementation Support	Individuals who support the Implementation Leads and/or Implementation Team Members to implement the innovation.
H. Innovation Deliverers	Individuals who are directly or indirectly delivering the innovation.	Teams felt left alone with the process of implementation
I. Innovation Recipients	Individuals who are directly or indirectly receiving the innovation.
CHARACTERISTICS SUBDOMAIN Project Characteristics: [Document the characteristics applicable to the roles in the project based on the COM-B system or role-specific theories.]
Construct Name	Construct Definition: The degree to which:
A. Need	The individual(s) has deficits related to survival, well-being, or personal fulfillment, which will be addressed by implementation and/or delivery of the innovation.
B. Capability	The individual(s) has interpersonal competence, knowledge, and skills to fulfill Role.	Teams feeling unprepared for COPM and ICT component
C. Opportunity	The individual(s) has availability, scope, and power to fulfill Role.	Lack of time affecting teams' use of the COPM Lack of time affecting managers opportunity to support teams during implementation
D. Motivation	The individual(s) is committed to fulfilling Role.	Positive: COPM leadning to new types Negative: Teams not always involved in decision to participate in the project
V. IMPLEMENTATION PROCESS DOMAIN Implementation Process: The activities and strategies used to implement the innovation. Project Implementation Process: [Document the implementation process framework and/or activities and strategies being used to implement the innovation. Distinguish the implementation process used to implement the innovation (activities that end after implementation is complete)…
Construct Name	Construct Definition The degree to which individuals:
A. Teaming	Join together, intentionally coordinating and collaborating on interdependent tasks, to implement the innovation.
B. Assessing Needs	Collect information about priorities, preferences, and needs of people. Note: Use this construct to capture themes related to Assessing Needs that are not included in the subconstructs below.
1. Innovation Deliverers	Collect information about the priorities, preferences, and needs of deliverers to guide implementation and delivery of the innovation.	Descriptions of workload and work structure? Previous research regarding Face?
2. Innovation Recipients	Collect information about the priorities, preferences, and needs of recipients to guide implementation and delivery of the innovation.	Previous research regarding Face? Other research on stroke and unmet needs?
C. Assessing Context	Collect information to identify and appraise barriers and facilitators to implementation and delivery of the innovation.
D. Planning	Identify roles and responsibilities, outline specific steps and milestones, and define goals and measures for implementation success in advance.	Unclear role of managers No plan for staff-turnover and introduction of new staff
E. Tailoring Strategies	Choose and operationalize implementation strategies to address barriers, leverage facilitators, and fit context.	Lack of interaction during workshops Challenge of hands on demonstrations during online workshops
F. Engaging	Attract and encourage participation in implementation and/or the innovation. Note: Use this construct to capture themes related to Engaging that are not included in the subconstructs below.	Regular contact between researchers and teams mainly focused on recruitment rather than implementation
1. Innovation Deliverers	Attract and encourage deliverers to serve on the implementation team and/or to deliver the innovation.
2. Innovation Recipients	Attract and encourage recipients to serve on the implementation team and/or participate in the innovation.
G. Doing	Implement in small steps, tests, or cycles of change to trial and cumulatively optimize delivery of the innovation.
H. Reflecting & Evaluating	Collect and discuss quantitative and qualitative information about the success of implementation. Note: Use this construct to capture themes related to Reflecting & Evaluating that are not included in the subconstructs below.	Limited use of the opportunity to access workshop materials and films through the web server
1. Implementation	Collect and discuss quantitative and qualitive information about the success of implementation.
2. Innovation	Collect and discuss quantitative and qualitative information about the success of the innovation.
I. Adapting	Modify the innovation and/or the Inner Setting for optimal fit and integration into work processes.
IMPLEMENTATION OUTCOMES - MRC GUIDANCE FOR PROCESS EVALUATION (Moore, G. F., Audrey, S., Barker, M., Bond, L., Bonell, C., Hardeman, W., Moore, L., O’Cathain, A., Tinati, T., Wight, D., & Baird, J. (2015). Process evaluation of complex interventions: Medical Research Council guidance. BMJ (Online), 350(mar19 6), h1258–h1258. https://doi.org/10.1136/bmj.h1258)
Fidelity	Whether the intervention was delivered as intended.	Participants with stroke percieve goal setting to be collaborative and focused on daily activities Teams reported not using the COPM according to the manual Unclear data regarding the problem-solving component of the intervention Varying degree of server access by teams in response to low ratings Few examples of goals being updated
Adaptation	Changes to make the intervention fit different contexts without undermining intervention fidelity.	SMS messages contaning strategies rather than goals Evaluation done by the team taking over the patient
Reach	Whether the intended audience comes into contact with the intervention, and how.	Few stroke survivors reach Teams hesitant to recurite stroke survivors experiencing cognitive impariment, fatigue or low Swedish skills. Teams hesitant to include older stroke survivors who may be less used to mobile phones.
Dose	The quantity of intervention implemented.	High response rate regarding daily ratings performed by stroke survivors
